# Supplementary material for: The brain-body circuit mediates acute stress–induced antiinflammatory reflex in bacterial cystitis by suppressing ILC2 activation
Source: JCI Insight. 2025 Mar 18;10(9):e189362. doi: 10.1172/jci.insight.189362 (PMC12128985; doi:10.1172/jci.insight.189362)
Supplement: Supporting data values [file jciinsight-10-189362-s084.xls]

## Sheet: Fig. 1C
Control	UPEC	AS	CS
0	3	2	3
0	3	3	4
0	4	2	5
0	4	3	5
0	3	3	4
0	3	2	4

## Sheet: Fig. 1D
Control	UPEC	AS	CS
0	6	3	9
0	7	6	9
0	8	2	8
0	4	4	8
0	2	4	7
0	6	5	6
0	5	7	6
0	6	5	5
0	6	4	5
0	5	7	5

## Sheet: Fig. 1E
Control	UPEC	AS	CS
1	130.69	75.12	178.87
0.87	145.37	111.43	164.83
1.15	107.12	135.3	229.12
0.59	126.24	103.97	199.91
0.69	136.24	76.64	152.73
1.34	158.24	94.35	191.66

## Sheet: Fig. 1F
Control	UPEC	AS	CS
1	378.87	284.82	380.04
0.38	461.74	282.28	354.59
1.13	263.58	121.83	436.55
0.49	395.944	112.21	689.78
1.46	314.074	322.79	584.07
1.85	260.04	257.06	522.76

## Sheet: Fig. 1G
Control	UPEC	AS	CS
0.87	7.21	4.82	18.03
0.58	13.91	3.27	9.58
0.82	11.57	6.82	6.54
0.61	8.75	4.2	19.78
1.27	5.54	3.78	14.07
1	4.42	5.06	12.75

## Sheet: Fig. 1H
Control	UPEC	AS	CS
1	8.5773	2.5773	6.87
0.98	3.1168	3.1168	8.83
1.11	4.5681	4.5681	7.12
1.75	5.3914	4.3914	9.91
1.21	7.6284	3.6284	7.73
1.03	5.7867	4.7867	6.66

## Sheet: Fig. 1I
Force(g)	Control						UPEC						AS						CS
0	0	0	0	0	0	0	0	0	0	0	0	0	0	0	0	0	0	0	0	0	0	0	0	0
1	20	10	0	0	10	0	10	10	0	10	0	0	0	10	0	0	10	0	20	10	20	10	20	10
2	20	10	10	20	0	0	30	40	30	40	20	20	10	10	10	20	10	20	30	40	50	40	40	30
3	10	10	20	20	10	0	50	50	50	50	60	40	30	20	40	50	30	50	60	80	70	60	60	50
4	10	20	20	30	20	10	80	70	70	60	70	70	40	50	50	50	60	40	90	80	80	100	70	80

## Sheet: Fig. 1J
Control	AS only	CS only
7.58	8.36	5.81
8.14	9.27	6.03
6.29	6.82	7.24
7.74	9.1	4.2
9.01	10.33	6.53
7.38	6.6	4.35

## Sheet: Fig. 1K
Control	AS only	CS only
60.15	45.35	15.42
40.23	56.24	16.84
55.29	62.66	10.67
56.85	49.01	23.3
57.91	65.63	15.08
42.44	42.58	28.32

## Sheet: Fig. 1M
Control	AS only	CS only
50.23	52.19	27.49
55.19	63.05	8.36
42.43	32.24	10.4
36.71	50.61	25.51
51.59	38.2	12.48
40.28	55.63	18.3

[truncated: 59 more sheets: Fig. 1N, Fig. 1O, Fig. 2C, Fig. 2E, Fig. 2G, Fig. 3C, Fig. 3D, Fig. 3G, Fig. 4C, Fig. 4E, Fig. 4G, Fig. 4H, Fig. 4I, Fig. 4J, Fig. 4K, Fig. 4N, Fig. 4O, Fig. 5B, Fig. 5C, Fig. 5G …]
